# Supplementary material for: Integrated pathological analysis to develop a Gal-9 based immune survival stratification to predict the outcome of lung large cell neuroendocrine carcinoma and its usefulness in immunotherapy
Source: Int J Biol Sci. 2022 Sep 25;18(15):5913–27. doi: 10.7150/ijbs.76936 (PMC9576518; doi:10.7150/ijbs.76936)
Supplement: Supplementary file 2 — Supplementary table 3. [file ijbsv18p5913s2.xlsx]

## Sheet: Table S3
Table S3. Result of model identification from repeated Lasso.
	c..CD3....CD4....Gal.9_TC....PD.1....PD.L1_TC..	c..CD3....CD4....Gal.9_TC....PD.1....PD.L1_TC...1	c..CD3....CD4....Gal.9_TC....PD.1....PD.L1_TC...2	c..CD3....CD4....Gal.9_TC....PD.1....PD.L1_TC...3	c..CD3....CD4....Gal.9_TC....PD.1....PD.L1_TC...4	c..CD3....CD4....Gal.9_TC....PD.1....PD.L1_TC...5	c..CD3....CD4....Gal.9_TC....PD.1....PD.L1_TC...6	c..CD3....CD4....Gal.9_TC....PD.1....PD.L1_TC...7	c..CD3....CD4....Gal.9_TC....PD.1....PD.L1_TC...8	c..CD3....CD4....Gal.9_TC....PD.1....PD.L1_TC...9	c..CD3....CD4....Gal.9_TC....PD.1....PD.L1_TC...10	c..CD3....CD4....Gal.9_TC....PD.1....PD.L1_TC...11	c..CD3....CD4....Gal.9_TC....PD.1....PD.L1_TC...12	c..CD3....CD4....Gal.9_TC....PD.1....PD.L1_TC...13	c..CD3....CD4....Gal.9_TC....PD.1....PD.L1_TC...14	c..CD3....CD4....Gal.9_TC....PD.1....PD.L1_TC...15	c..CD3....CD4....Gal.9_TC....PD.1....PD.L1_TC...16	c..CD3....CD4....Gal.9_TC....PD.1....PD.L1_TC...17	c..CD3....CD4....Gal.9_TC....PD.1....PD.L1_TC...18	c..CD3....CD4....Gal.9_TC....PD.1....PD.L1_TC...19	c..CD3....CD4....Gal.9_TC....PD.1....PD.L1_TC...20	c..CD3....CD4....Gal.9_TC....PD.1....PD.L1_TC...21	c..CD3....CD4....Gal.9_TC....PD.1....PD.L1_TC...22	c..CD3....CD4....Gal.9_TC....PD.1....PD.L1_TC...23	c..CD3....CD4....Gal.9_TC....PD.1....PD.L1_TC...24	c..CD3....CD4....Gal.9_TC....PD.1....PD.L1_TC...25	c..CD3....CD4....Gal.9_TC....PD.1....PD.L1_TC...26	c..CD3....CD4....Gal.9_TC....PD.1....PD.L1_TC...27	c..CD3....CD4....Gal.9_TC....PD.1....PD.L1_TC...28	c..CD3....CD4....Gal.9_TC....PD.1....PD.L1_TC...29	c..CD3....CD4....Gal.9_TC....PD.1....PD.L1_TC...30	c..CD3....CD4....Gal.9_TC....PD.1....PD.L1_TC...31	c..CD3....CD4....Gal.9_TC....PD.1....PD.L1_TC...32	c..CD3....CD4....Gal.9_TC....PD.1....PD.L1_TC...33	c..CD3....CD4....Gal.9_TC....PD.1....PD.L1_TC...34	c..CD3....CD4....Gal.9_TC....PD.1....PD.L1_TC...35	c..CD3....CD4....Gal.9_TC....PD.1....PD.L1_TC...36	c..CD3....CD4....Gal.9_TC....PD.1....PD.L1_TC...37	c..CD3....CD4....Gal.9_TC....PD.1....PD.L1_TC...38	c..CD3....CD4....Gal.9_TC....PD.1....PD.L1_TC...39	c..CD3....CD4....Gal.9_TC....PD.1....PD.L1_TC...40	c..CD3....CD4....Gal.9_TC....PD.1....PD.L1_TC...41	c..CD3....CD4....Gal.9_TC....PD.1....PD.L1_TC...42	c..CD3....CD4....Gal.9_TC....PD.1....PD.L1_TC...43	c..CD3....CD4....Gal.9_TC....PD.1....PD.L1_TC...44	c..CD3....CD4....Gal.9_TC....PD.1....PD.L1_TC...45	c..CD3....CD4....Gal.9_TC....PD.1....PD.L1_TC...46	c..CD3....CD4....Gal.9_TC....PD.1....PD.L1_TC...47	c..CD3....CD4....Gal.9_TC....PD.1....PD.L1_TC...48
1	CD3	CD3	CD3	CD3	CD3	CD3	CD3	CD3	CD3	CD3	CD3	CD3	CD3	CD3	CD3	CD3	CD3	CD3	CD3	CD3	CD3	CD3	CD3	CD3	CD3	CD3	CD3	CD3	CD3	CD3	CD3	CD3	CD3	CD3	CD3	CD3	CD3	CD3	CD3	CD3	CD3	CD3	CD3	CD3	CD3	CD3	CD3	CD3	CD3
2	CD4	CD4	CD4	CD4	CD4	CD4	CD4	CD4	CD4	CD4	CD4	CD4	CD4	CD4	CD4	CD4	CD4	CD4	CD4	CD4	CD4	CD4	CD4	CD4	CD4	CD4	CD4	CD4	CD4	CD4	CD4	CD4	CD4	CD4	CD4	CD4	CD4	CD4	CD4	CD4	CD4	CD4	CD4	CD4	CD4	CD4	CD4	CD4	CD4
3	Gal.9_TC	Gal.9_TC	Gal.9_TC	Gal.9_TC	Gal.9_TC	Gal.9_TC	Gal.9_TC	Gal.9_TC	Gal.9_TC	Gal.9_TC	Gal.9_TC	Gal.9_TC	Gal.9_TC	Gal.9_TC	Gal.9_TC	Gal.9_TC	Gal.9_TC	Gal.9_TC	Gal.9_TC	Gal.9_TC	Gal.9_TC	Gal.9_TC	Gal.9_TC	Gal.9_TC	Gal.9_TC	Gal.9_TC	Gal.9_TC	Gal.9_TC	Gal.9_TC	Gal.9_TC	Gal.9_TC	Gal.9_TC	Gal.9_TC	Gal.9_TC	Gal.9_TC	Gal.9_TC	Gal.9_TC	Gal.9_TC	Gal.9_TC	Gal.9_TC	Gal.9_TC	Gal.9_TC	Gal.9_TC	Gal.9_TC	Gal.9_TC	Gal.9_TC	Gal.9_TC	Gal.9_TC	Gal.9_TC
4	PD.1	PD.1	PD.1	PD.1	PD.1	PD.1	PD.1	PD.1	PD.1	PD.1	PD.1	PD.1	PD.1	PD.1	PD.1	PD.1	PD.1	PD.1	PD.1	PD.1	PD.1	PD.1	PD.1	PD.1	PD.1	PD.1	PD.1	PD.1	PD.1	PD.1	PD.1	PD.1	PD.1	PD.1	PD.1	PD.1	PD.1	PD.1	PD.1	PD.1	PD.1	PD.1	PD.1	PD.1	PD.1	PD.1	PD.1	PD.1	PD.1
5	PD.L1_TC	PD.L1_TC	PD.L1_TC	PD.L1_TC	PD.L1_TC	PD.L1_TC	PD.L1_TC	PD.L1_TC	PD.L1_TC	PD.L1_TC	PD.L1_TC	PD.L1_TC	PD.L1_TC	PD.L1_TC	PD.L1_TC	PD.L1_TC	PD.L1_TC	PD.L1_TC	PD.L1_TC	PD.L1_TC	PD.L1_TC	PD.L1_TC	PD.L1_TC	PD.L1_TC	PD.L1_TC	PD.L1_TC	PD.L1_TC	PD.L1_TC	PD.L1_TC	PD.L1_TC	PD.L1_TC	PD.L1_TC	PD.L1_TC	PD.L1_TC	PD.L1_TC	PD.L1_TC	PD.L1_TC	PD.L1_TC	PD.L1_TC	PD.L1_TC	PD.L1_TC	PD.L1_TC	PD.L1_TC	PD.L1_TC	PD.L1_TC	PD.L1_TC	PD.L1_TC	PD.L1_TC	PD.L1_TC
[truncated: 1,951 more columns]
